# Supplementary material for: Gut Microbiome and Metabolome Alterations in Overweight or Obese Adult Population after Weight-Loss Bifidobacterium breve BBr60 Intervention: A Randomized Controlled Trial
Source: Int J Mol Sci. 2024 Oct 10;25(20):10871. doi: 10.3390/ijms252010871 (PMC11507383; doi:10.3390/ijms252010871)
Supplement: Supplementary file 1 [file ijms-25-10871-s001.zip]

Archive with 1 entries (1 files):
- ijms-3223309-supplementary.pdf
